# Supplementary material for: Effect of Temperature Cycling Pretreatment on the Thermal Stability of Sm2(Co, Fe, Zr, Cu)17 Magnets in the Mild Temperature Range
Source: Materials (Basel). 2022 Dec 10;15(24):8830. doi: 10.3390/ma15248830 (PMC9782894; doi:10.3390/ma15248830)
Supplement: Supplementary file 1 [file materials-15-08830-s001.zip]

Archive with 1 entries (1 files):
- materials-1944973-supplementary.pdf
